# Supplementary material for: High-Glass-Transition Polyesters Produced with Phthalic Anhydride and Epoxides by Ring-Opening Copolymerization (ROCOP)
Source: Polymers (Basel). 2023 Jun 24;15(13):2801. doi: 10.3390/polym15132801 (PMC10347009; doi:10.3390/polym15132801)
Supplement: Supplementary file 1 [file polymers-15-02801-s001.zip]

Archive with 1 entries (1 files):
- polymers-2418096-supplementary.pdf
